# Supplementary material for: Involvement of INS15 in the development and pathogenicity of the zoonotic pathogen Cryptosporidium parvum
Source: PLoS Negl Trop Dis. 2024 Oct 3;18(10):e0012569. doi: 10.1371/journal.pntd.0012569 (PMC11478815; doi:10.1371/journal.pntd.0012569)
Supplement: S1 Table — (XLSX) [file pntd.0012569.s003.xlsx]

## Sheet: Sheet1
S1 Table. Primers used in this study.
Primer Name	Sequence (5' - 3')	Usage
tracr RNA-R1	GTTTTAGAGCTAGAAATAGCAAG	Primer set used to amplify Cas9 plasmid backbone (9963 bp) for building pACT1:Cas9-GFP, U6
U6 F	CCCAACACTTAACCTTTCAGT
INS15-gRNA-linker1	CTATTTCTAGCTCTAAAACGATTCTTTTCCTGGCTTGGCCCCAACACTTAACCTTTCA	Primer set used to build pACT1:Cas9-GFP, U6:sgINS15-1 by Gibson assembly
INS15-gRNA-linker2	CTATTTCTAGCTCTAAAACGAGGTTAGAGTCCATACAACCCCAACACTTAACCTTTCA	Primer set used to build pACT1:Cas9-GFP, U6:sgINS15-2 by Gibson assembly
INS15-C-Tagging-F	AGTGAATTCGAGCTGAGCTCAATTTACTCTTATTATCTTTCAAAATCAAAAATCTCAG	Primer set used to amplify INS15 C-terminus homology arm for building pINS15-3HA-Nluc-P2A-neo by Gibson assembly
INS15-C-Tagging-R	GAGCCCGAGCCCTTGCTAGCTATTGCATTAAAAACATTCCACTGGTTATATGTTCTA
INS15-3' UTR-Tagging-F	CTTGACGAATTCTTCTGATTATTTATAGATTTAGAATATGTAGTAAAACAAGATAG	Primer set used to amplify INS15 3' UTR homology arm for building pINS15-3HA-Nluc-P2A-neo by Gibson assembly
INS15-3' UTR-Tagging-R	GTCGACTCTAGAGGATCTCCGACTGAGGAATTGTCTTTAGAGTATCCC
INS16-gRNA-linker1	CTATTTCTAGCTCTAAAACGCGATTAAATAGTACTATTCCCCAACACTTAACCTTTCA	Primer set used to build pACT1:Cas9-GFP, U6:sgINS16-1 by Gibson assembly
INS16-gRNA-linker2	CTATTTCTAGCTCTAAAACCAAGACTTTACAAAAATATCCCCAACACTTAACCTTTCA	Primer set used to build pACT1:Cas9-GFP, U6:sgINS16-2 by Gibson assembly
INS16-PAM-F1	TATGAATAAAATAAGTAGTAGCGATTAAATAGTACTATTC	Primer set used to mutate PAM sequence of INS16 gRNA in pINS6-3HA-Nluc-P2A-neo
INS16-PAM-R1	TACTACTTATTTTATTCATATTAGAGTTGTTG
INS16-PAM-F2	GTTCCACAGGATTTCACTAAGATCTCCCCACCTTGCTTGC	Primer set used to mutate PAM sequence of INS16 gRNA in pINS6-3HA-Nluc-P2A-neo
INS16-PAM-R2	GGTGGGGAGATCTTAGTGAAATCCTGTGGAACATAGTTAG
INS16-C-Tagging-F	AGTGAATTCGAGCTGAGCTCCTCCAGATTCTAACAAAATTACTGAAGC	Primer set used to amplify INS16 C-terminus homology arm for building pINS16-3HA-Nluc-P2A-neo by Gibson assembly
INS16-C-Tagging-R	GAGCCCGAGCCCTTGCTAGCGATCGCATTAAAAACATCCCACT
INS16-3' UTR-Tagging-F	GACGAATTCTTCTGATTAAGTTGATTATTCTATTCTTCAAGTTATATTGTC	Primer set used to amplify INS16 3' UTR homology arm for building pINS16-3HA-Nluc-P2A-neo by Gibson assembly
INS16-3' UTR-Tagging-R	GTCGACTCTAGAGGATCTCCGTTGGGATTCACATATCTACCTTCAA
INS15 5' UTR-KO-F	AGTGAATTCGAGCTGAGCTCCTCTTAAAAAAGGTTCCAAAATTTACTC	Primer set used to amplify INS15 5' UTR homology arm for building INS15-Nluc-P2A-neo-INS15 by Gibson assembly
INS15 5' UTR-KO-R	GTATATTTAGTTTCCCCACCTTTTAGCTATTTCAAAAAAGAATAAAATCTAATG
INS15-3' UTR-KO-F	CTTCTTGACGAATTCTTCTGATTTATAGATTTAGAATATGTAGTAAAACAAGATAG	Primer set used to amplify INS15 3' UTR homology arm for building INS15-Nluc-P2A-neo-INS15 by Gibson assembly
INS15-3' UTR-KO-R	GTCGACTCTAGAGGATCTCCGACTGAGGAATTGTCTTTAGAGTATCCC
INS16 5' UTR-KO-F	AGTGAATTCGAGCTGAGCTCGATTATCTCCGTTGAAATTAAAATTGTTTC	Primer set used to amplify INS16 5' UTR homology arm for building INS16-Nluc-P2A-neo-INS16 by Gibson assembly
INS16 5' UTR-KO-R	TATATTTAGTTTCCCCACCTAATGCATTTCGGATTCGCAT
INS16-3' UTR-KO-F	TTCTTGACGAATTCTTCTGAAGTTGATTATTCTATTCTTCAAGTTATATTGTC	Primer set used to amplify INS16 3' UTR homology arm for building INS16-Nluc-P2A-neo-INS16 by Gibson assembly
INS16-3' UTR-KO-R	GTCGACTCTAGAGGATCTCCCCCTGAGATTCTGGTATTGTTTTTAAAG
Nluc-F	AGGTGGGGAAACTAAATATACTGAAATTCG	Primer set used to amplify Nluc-P2A-neo casstte
Nluc-R	TCAGAAGAATTCGTCAAGAAGACGATAGAAG
pUC19-F	GGAGATCCTCTAGAGTCGAC	Primer set used to amplify plasmid backbone
pUC19-R	GAGCTCAGCTCGAATTCAC
INS15-Tag-N-Detection-F	CTTCTCCACCTTTACCAATGTCTAACTCAATAAG	Primer set “5' Ins” used to detect INS15-HA insection site
INS15-Tag-N-Detection-R	CATGGATGTCGATCTTCAGCCCATTTTC
INS15-Tag-C-Detection-F	CGTATCGAACGTGCTCGTACTC	Primer set “3' Ins” used to detect INS15-HA insection site
INS15-Tag-C-Detection-R	CATAACTTGTATTGGAAGGTTGCACTTC
INS16-Tag-N-Detection-F	GCTTCCTATAGCCACAATGTAGAAACATTAACCG	Primer set “5' Ins” used to detect INS16-HA insection site
INS16-Tag-N-Detection-R	CATGGATGTCGATCTTCAGCCCATTTTC
INS16-Tag-C-Detection-F	CGTATCGAACGTGCTCGTACTC	Primer set “3' Ins” used to detect INS16-HA insection site
INS16-Tag-C-Detection-R	GACAGCAATATTAGCAGATGAGACTTTTG
INS15-KO-N-Detection-R	GAGACCTTCTCCACCTTTACCAATGTC	Primer set “5' Ins” used to detect knockout INS15 spanning the 5' CRISPR targeting site
INS15-KO-N-Detection-R	CATGGATGTCGATCTTCAGCCCATTTTC
INS15-KO-C-Detection-F	CGTATCGAACGTGCTCGTACTC	Primer set “3' Ins” used to detect knockout INS15 spanning the 3' CRISPR targeting site
INS15-KO-C-Detection-R	CAACATTAATCTGTTTGAACTATACTGCTC
INS16-KO-N-Detection-R	CGAGAATAATGATATTTTTGTTGGAATAAAG	Primer set “5' Ins” used to detect knockout INS16 spanning the 5' CRISPR targeting site
INS16-KO-N-Detection-R	CATGGATGTCGATCTTCAGCCCATTTTC
INS16-KO-C-Detection-F	CGTATCGAACGTGCTCGTACTC	Primer set “3' Ins” used to detect knockout INS16 spanning the 3' CRISPR targeting site
INS16-KO-C-Detection-R	CTCGCTAAGGCCAAAACCATTC
